# Supplementary material for: Evolution and genetic characterization of Seoul virus in wild rats Rattus norvegicus from an urban park in Lyon, France 2020–2022
Source: PLoS Negl Trop Dis. 2024 May 13;18(5):e0012142. doi: 10.1371/journal.pntd.0012142 (PMC11149884; doi:10.1371/journal.pntd.0012142)
Supplement: S1 Table — (XLSX) [file pntd.0012142.s001.xlsx]

## Sheet: Title
﻿Evolution and Genetic Characterization of Seoul Virus in Wild Rats Rattus Norvegicus from an urban park in Lyon, France 2020-2022
﻿Short Title: Seoul virus in wild rats from an urban park
Authors : Alburkat Hussein, Smura Teemu, Bouilloud Marie, Pradel Julien, Anfray Gwendoline, Berthier Karine, Dutra Lara, Loiseau Anne, Niamsap Thanakorn, Olander, Viktor, Sepulveda Diana, Venkat Vinaya, Charbonnel Nathalie, Castel Guillaume, Sironen Tarja
S1 Table : Rattus norvegicus individual information

## Sheet: Summary
Supplementary Table S1. Rattus norvegicus individual information
Summary of Metadata :
Title	Description
S1.1. Dissection_data	The following table describes the individual data gathered for all borwn rats during the dissection
S1.2.Microsatellite_FRPLTO	The following table describes the genotypes of the brown rats trapped in FRPLTO, for each trapping line, for 16 microsatellites
S1.3. Microsatellite_Zoo&Lyon&Givors	The following table describes the genotypes of the brown rats trapped in FRPLTO, Lyon and Givors for 16 microsatellites

## Sheet: Dissection_data
occurrenceID	species	TrappingDate	season	year	localityID	decimalLatitude	decimalLongitude	geodeticDatum	coordinateUncertaintyInMeters	Trap.lineID	TrapID	mass.g	head.body.length.cm	hind.foot.length.cm	sex	testicles.position	testicle.length.mm	seminal.vesicles.development	vagina	lactation	gestation	IFA_SEOV
JPRA000026	Rattus norvegicus	2022-03-30	spring	2022	FRPLTO	45.776733	4.856984	WGS84	100	ASI	NA	NA	NA	NA	NA	NA	NA	NA	NA	NA	NA	NA
JPRA000027	Rattus norvegicus	2022-03-31	spring	2022	FRPLTO	45.776734	4.856985	WGS84	100	ASI	NA	NA	NA	NA	NA	NA	NA	NA	NA	NA	NA	NA
JPRA000028	Rattus norvegicus	2022-04-01	spring	2022	FRPLTO	45.776735	4.856986	WGS84	100	ASI	NA	NA	NA	NA	NA	NA	NA	NA	NA	NA	NA	NA
JPRA000029	Rattus norvegicus	2022-04-02	spring	2022	FRPLTO	45.776736	4.856987	WGS84	100	ASI	NA	NA	NA	NA	NA	NA	NA	NA	NA	NA	NA	NA
JPRA000030	Rattus norvegicus	2022-11-25	autumn	2022	FRPLTO	45.77825287	4.8575905	WGS84	100	FAUV	NA	152.3	19.1	17.1	female	NA	NA	NA	perforated	lactating	no	NA
JPRA000031	Rattus norvegicus	2022-11-25	autumn	2022	FRPLTO	45.77825287	4.8575905	WGS84	100	FAUV	NA	247.9	23.4	19.6	female	NA	NA	NA	perforated	lactating	no	NA
NCHA001080	Rattus norvegicus	2020-10-14	autumn	2020	FRPLTO	45.775035	4.857236	WGS84	10	JDP	JDP-5	253.6	21.5	19.5	female	NA	NA	NA	closed	lactating	no	0
NCHA001095	Rattus norvegicus	2020-10-15	autumn	2020	FRPLTO	45.776147	4.854366	WGS84	10	MAM	MAM-1	262.2	21.5	19.5	female	NA	NA	NA	closed	small	yes	0
NCHA001096	Rattus norvegicus	2020-10-15	autumn	2020	FRPLTO	45.776147	4.854366	WGS84	10	MAM	MAM-1	247.5	22	19.4	male	outside	19	developed	NA	NA	NA	0
NCHA001106	Rattus norvegicus	2020-10-16	autumn	2020	FRPLTO	45.776716	4.853865	WGS84	10	MAM	MAM-8	310.2	23.2	20.5	female	NA	NA	NA	closed	lactating	no	0
NCHA001117	Rattus norvegicus	2020-10-17	autumn	2020	FRPLTO	45.776954	4.853936	WGS84	10	MAM	MAB-4	72.7	14.2	13.6	male	inside	7	undeveloped	NA	NA	NA	0
NCHA001118	Rattus norvegicus	2020-10-17	autumn	2020	FRPLTO	45.776641	4.853859	WGS84	10	MAM	MAM-10	243.8	21	17.8	female	NA	NA	NA	closed	small	yes	0
NCHA001127	Rattus norvegicus	2020-10-18	autumn	2020	FRPLTO	45.776088	4.854361	WGS84	10	MAM	MAB-1	101.8	17	14.8	male	inside	12	undeveloped	NA	NA	NA	0
NCHA001184	Rattus norvegicus	2020-10-23	autumn	2020	FRPLTO	45.776795	4.853719	WGS84	10	MAM	MAM-12	98.9	15.6	13.5	male	outside	7	undeveloped	NA	NA	NA	0
NCHA001195	Rattus norvegicus	2020-10-06	autumn	2020	FRPLTO	45.777108	4.85451	WGS84	100	LEM	NA	305.3	21.8	19.9	male	outside	22	developed	NA	NA	NA	0
NCHA001196	Rattus norvegicus	2020-09-21	autumn	2020	FRPLTO	45.777108	4.85451	WGS84	100	LEM	NA	309.6	21.2	19.5	male	outside	24	developed	NA	NA	NA	0
NCHA001197	Rattus norvegicus	2020-09-16	autumn	2020	FRPLTO	45.777108	4.85451	WGS84	100	LEM	NA	191.8	19.2	17.5	male	outside	21	developed	NA	NA	NA	0
NCHA001198	Rattus norvegicus	2020-10-02	autumn	2020	FRPLTO	45.777108	4.85451	WGS84	100	LEM	NA	272.9	21.5	18.9	male	outside	25	developed	NA	NA	NA	0
NCHA001216	Rattus norvegicus	2021-04-27	spring	2021	FRPLTO	45.774232	4.858273	WGS84	10	CT	CT-5	249.2	24	18.6	male	outside	22	developed	NA	NA	NA	1
NCHA001219	Rattus norvegicus	2021-04-27	spring	2021	FRPLTO	45.778786	4.855176	WGS84	10	SBP	SBP-22	238.4	21.7	18.8	female	NA	NA	NA	closed	small	no	1
NCHA001225	Rattus norvegicus	2021-04-28	spring	2021	FRPLTO	45.775253	4.857486	WGS84	10	JDP	JDP-2	374.4	24.9	21.5	male	outside	14	developed	NA	NA	NA	1
NCHA001246	Rattus norvegicus	2021-04-29	spring	2021	FRPLTO	45.774232	4.858273	WGS84	10	CT	CT-2	176.6	19.5	17.9	male	outside	17	developed	NA	NA	NA	0
NCHA001251	Rattus norvegicus	2021-04-29	spring	2021	FRPLTO	45.776569	4.854026	WGS84	10	MAM	MAM-10	353.3	24.5	20.5	female	NA	NA	NA	closed	lactating	yes	1
NCHA001256	Rattus norvegicus	2021-04-29	spring	2021	FRPLTO	45.776315	4.85453	WGS84	10	MAM	MAM-4	335.5	23.6	21	male	outside	19	developed	NA	NA	NA	1
NCHA001262	Rattus norvegicus	2021-04-30	spring	2021	FRPLTO	45.778028	4.851952	WGS84	10	CYN	CYN-2	365.5	25	21.4	male	outside	23	developed	NA	NA	NA	1
NCHA001269	Rattus norvegicus	2021-04-30	spring	2021	FRPLTO	45.777994	4.851764	WGS84	10	CYN	CYN-1	116.4	17.4	14.4	male	outside	16	undeveloped	NA	NA	NA	0
NCHA001274	Rattus norvegicus	2021-04-30	spring	2021	FRPLTO	45.778034	4.851771	WGS84	10	CYN	CYN-3	122.3	17	14.6	female	NA	NA	NA	perforated	small	no	0
NCHA001282	Rattus norvegicus	2021-05-01	spring	2021	FRPLTO	45.776598	4.853971	WGS84	10	MAM	MAM-11	287.9	23	19.4	male	outside	22	developed	NA	NA	NA	0
NCHA001289	Rattus norvegicus	2021-05-01	spring	2021	FRPLTO	45.777994	4.851764	WGS84	10	CYN	CYN-1	126.1	18	15.3	male	inside	17	undeveloped	NA	NA	NA	0
NCHA001293	Rattus norvegicus	2021-05-01	spring	2021	FRPLTO	45.778028	4.851952	WGS84	10	CYN	CYN-2	130.5	17.6	NA	male	outside	16	undeveloped	NA	NA	NA	0
NCHA001324	Rattus norvegicus	2021-05-03	spring	2021	FRPLTO	45.776315	4.85453	WGS84	10	MAM	MAM-4	291.3	23.2	21.4	male	outside	19	developed	NA	NA	no	1
NCHA001354	Rattus norvegicus	2021-05-05	spring	2021	FRPLTO	45.777994	4.851764	WGS84	10	CYN	CYN-1	150.6	18.5	16.5	female	NA	NA	NA	closed	small	yes	0
NCHA001369	Rattus norvegicus	2021-05-06	spring	2021	FRPLTO	45.777994	4.851764	WGS84	10	CYN	CYN-1	299.7	25.5	22.9	male	outside	23	developed	NA	NA	NA	1
NCHA001952	Rattus norvegicus	2021-10-26	autumn	2021	FRPLTO	45.774274	4.858464	WGS84	10	CT	CT-1	80.1	15.1	13.6	female	NA	NA	NA	perforated	small	no	0
NCHA001980	Rattus norvegicus	2021-10-27	autumn	2021	FRPLTO	45.776733	4.856984	WGS84	100	ASI	NA	358.1	22.9	18.9	female	NA	NA	NA	closed	small	yes	0
NCHA001984	Rattus norvegicus	2021-10-27	autumn	2021	FRPLTO	45.778053	4.851889	WGS84	10	CYN	CYN-1	163.9	20	16.8	male	outside	17	undeveloped	NA	NA	NA	0
NCHA001988	Rattus norvegicus	2021-10-27	autumn	2021	FRPLTO	45.77422	4.858377	WGS84	10	CT	CT-2	89	16.3	13.9	male	inside	8	undeveloped	NA	NA	NA	0
NCHA001990	Rattus norvegicus	2021-10-27	autumn	2021	FRPLTO	45.7761	4.854335	WGS84	10	MAM	MAM-2	72	14.6	12.8	female	NA	NA	NA	perforated	small	no	0
NCHA001991	Rattus norvegicus	2021-10-27	autumn	2021	FRPLTO	45.7761	4.854335	WGS84	10	MAM	MAM-2	91.3	14.5	12.5	male	inside	9	undeveloped	NA	NA	NA	0
NCHA002016	Rattus norvegicus	2021-10-28	autumn	2021	FRPLTO	45.7761	4.854335	WGS84	10	MAM	MAM-2	78.4	14.1	13.9	male	inside	7	undeveloped	NA	NA	NA	0
NCHA002017	Rattus norvegicus	2021-10-28	autumn	2021	FRPLTO	45.776754	4.857005	WGS84	10	ASI	ASI-22	458.8	26.5	20.5	male	outside	23	developed	NA	NA	NA	0
NCHA002022	Rattus norvegicus	2021-10-28	autumn	2021	FRPLTO	45.774274	4.858464	WGS84	10	CT	CT-1	87.2	15.2	13.4	female	NA	NA	NA	perforated	small	no	0
NCHA002023	Rattus norvegicus	2021-10-28	autumn	2021	FRPLTO	45.776137	4.854324	WGS84	10	MAM	MAM-1	79.6	14.8	12.5	female	NA	NA	NA	perforated	small	no	0
NCHA002030	Rattus norvegicus	2021-10-29	autumn	2021	FRPLTO	45.77422	4.858377	WGS84	10	CT	CT-2	97.9	15.5	13.8	female	NA	NA	NA	perforated	small	no	0
NCHA002033	Rattus norvegicus	2021-10-29	autumn	2021	FRPLTO	45.779037	4.855247	WGS84	100	SBP	NA	126.1	18	15.4	male	inside	12	undeveloped	NA	NA	NA	0
NCHA002038	Rattus norvegicus	2021-10-29	autumn	2021	FRPLTO	45.776755	4.857006	WGS84	10	ASI	ASI-23	58.3	13.6	9.6	male	inside	6	undeveloped	NA	NA	NA	0
NCHA002055	Rattus norvegicus	2021-10-30	autumn	2021	FRPLTO	45.777685	4.856732	WGS84	100	PRI	NA	163.8	20.5	15.9	male	outside	19	undeveloped	NA	NA	NA	0
NCHA002059	Rattus norvegicus	2021-10-20	autumn	2021	FRPLTO	45.775264	4.857721	WGS84	100	SER	NA	265.4	22.6	17.7	male	outside	20	developed	NA	NA	NA	0
NCHA002063	Rattus norvegicus	2021-10-30	autumn	2021	FRPLTO	45.774274	4.858464	WGS84	10	CT	CT-1	253.3	22.4	18.3	male	outside	19	undeveloped	NA	NA	NA	0
NCHA002066	Rattus norvegicus	2021-10-30	autumn	2021	FRPLTO	45.778023	4.851739	WGS84	10	CYN	CYN	79.8	13.4	13.7	female	NA	NA	NA	perforated	small	no	0
NCHA002108	Rattus norvegicus	2021-11-01	autumn	2021	FRPLTO	45.774035	4.858307	WGS84	10	CT	CT-7	456.5	25.6	23.9	female	NA	NA	NA	closed	small	yes	1
NCHA002111	Rattus norvegicus	2021-11-01	autumn	2021	FRPLTO	45.774179	4.858452	WGS84	10	CT	CT-3	366.8	22.5	19.4	female	NA	NA	NA	closed	small	yes	1
NCHA002115	Rattus norvegicus	2021-11-01	autumn	2021	FRPLTO	45.774274	4.858464	WGS84	10	CT	CT-1	101.4	17.6	14.4	male	inside	11	undeveloped	NA	NA	NA	0
NCHA002118	Rattus norvegicus	2021-11-01	autumn	2021	FRPLTO	45.774006	4.858418	WGS84	10	CT	CT-9	102.6	17	15.4	male	outside	9	undeveloped	NA	NA	NA	0
NCHA002131	Rattus norvegicus	2021-11-02	autumn	2021	FRPLTO	45.776754	4.857005	WGS84	10	ASI	ASI-22	82.2	14.8	11.6	male	inside	9	undeveloped	NA	NA	NA	0
NCHA002134	Rattus norvegicus	2021-11-02	autumn	2021	FRPLTO	45.774274	4.858464	WGS84	10	CT	CT-1	121.1	17.2	14.6	male	outside	13	undeveloped	NA	NA	NA	0
NCHA002137	Rattus norvegicus	2021-11-02	autumn	2021	FRPLTO	45.779037	4.855247	WGS84	100	SBP	NA	135.7	17.6	16.2	female	NA	NA	NA	closed	small	no	0
NCHA002144	Rattus norvegicus	2021-11-03	autumn	2021	FRPLTO	45.774274	4.858464	WGS84	10	CT	CT-1	260.6	22.5	18.5	male	outside	18	developed	NA	NA	NA	0
NCHA002164	Rattus norvegicus	2022-04-26	spring	2022	FRPLTO	45.7742	4.858386	WGS84	10	CT	CT-6	131.2	18.5	16.3	male	outside	20	undeveloped	NA	NA	NA	0
NCHA002168	Rattus norvegicus	2022-04-26	spring	2022	FRPLTO	45.77423	4.858131	WGS84	10	CT	CT-1	419.2	25.2	NA	female	NA	NA	NA	closed	lactating	no	0
NCHA002174	Rattus norvegicus	2022-04-27	spring	2022	FRPLTO	45.7742	4.858386	WGS84	10	CT	CT-6	117.8	17.6	15.8	male	outside	14	undeveloped	NA	NA	NA	1
NCHA002193	Rattus norvegicus	2022-04-28	spring	2022	FRPLTO	45.77397	4.858269	WGS84	10	CT	CT-9	120.5	17.4	15.9	female	NA	NA	NA	perforated	small	no	0
NCHA002196	Rattus norvegicus	2022-04-28	spring	2022	FRPLTO	45.77808	4.851539	WGS84	10	CYN	CYN-4	137.2	18	16.2	female	NA	NA	NA	closed	NA	no	0
NCHA002199	Rattus norvegicus	2022-04-28	spring	2022	FRPLTO	45.77511	4.857326	WGS84	10	JDP	JDP-4	233.4	21.4	17.9	male	outside	21	developed	NA	NA	NA	0
NCHA002205	Rattus norvegicus	2022-04-29	spring	2022	FRPLTO	45.77399	4.858357	WGS84	10	CT	CT-10	87.1	15.8	14.2	female	NA	NA	NA	perforated	small	no	0
NCHA002207	Rattus norvegicus	2022-04-29	spring	2022	FRPLTO	45.77409	4.858253	WGS84	10	CT	CT-8	116	17.5	16.2	female	NA	NA	NA	closed	small	no	0
NCHA002210	Rattus norvegicus	2022-04-29	spring	2022	FRPLTO	45.77423	4.858131	WGS84	10	CT	CT-1	52.2	12.7	10.6	female	NA	NA	NA	perforated	small	no	0
NCHA002212	Rattus norvegicus	2022-04-29	spring	2022	FRPLTO	45.77808	4.851539	WGS84	10	CYN	CYN-4	137.3	17.4	NA	female	NA	NA	NA	closed	small	no	0
NCHA002214	Rattus norvegicus	2022-04-30	spring	2022	FRPLTO	45.7742	4.858386	WGS84	10	CT	CT-6	53.7	11.9	11.5	female	NA	NA	NA	perforated	small	no	0
NCHA002215	Rattus norvegicus	2022-04-30	spring	2022	FRPLTO	45.77417	4.858389	WGS84	10	CT	CT-7	205.8	27	18.3	female	NA	NA	NA	closed	lactating	yes	0
NCHA002221	Rattus norvegicus	2022-05-01	spring	2022	FRPLTO	45.77423	4.858131	WGS84	10	CT	CT-1	53.4	13.5	11.1	male	inside	9	undeveloped	NA	NA	NA	0
NCHA002223	Rattus norvegicus	2022-05-02	spring	2022	FRPLTO	45.77423	4.858131	WGS84	10	CT	CT-1	55.9	13.4	11.1	female	NA	NA	NA	perforated	small	no	1
NCHA002224	Rattus norvegicus	2022-05-02	spring	2022	FRPLTO	45.77808	4.851539	WGS84	10	CYN	CYN-4	202.8	21.7	17.7	male	outside	23	developed	NA	NA	NA	1
NCHA002227	Rattus norvegicus	2022-05-03	spring	2022	FRPLTO	45.77417	4.858389	WGS84	10	CT	CT-7	282.8	27.1	NA	female	NA	NA	NA	closed	small	no	0
NCHA002228	Rattus norvegicus	2022-05-03	spring	2022	FRPLTO	45.77423	4.858131	WGS84	10	CT	CT-1	63.3	13.5	12.8	female	NA	NA	NA	perforated	small	no	0
NCHA002229	Rattus norvegicus	2022-05-03	spring	2022	FRPLTO	45.77427	4.8583	WGS84	10	CT	CT-3	395.3	25	19.6	female	NA	NA	NA	closed	lactating	no	1
NCHA002234	Rattus norvegicus	2022-05-04	spring	2022	FRPLTO	45.77399	4.858357	WGS84	10	CT	CT-10	117.7	17.1	14.6	female	NA	NA	NA	perforated	small	no	1
NCHA002235	Rattus norvegicus	2022-05-04	spring	2022	FRPLTO	45.77409	4.858253	WGS84	10	CT	CT-8	153.4	18.5	16.2	male	outside	15	developed	NA	NA	NA	0
NCHA002236	Rattus norvegicus	2022-05-04	spring	2022	FRPLTO	45.77423	4.858131	WGS84	10	CT	CT-1	62.4	14.4	12.7	female	NA	NA	NA	perforated	small	no	0
NCHA002237	Rattus norvegicus	2022-05-04	spring	2022	FRPLTO	45.77423	4.858131	WGS84	10	CT	CT-1	57.5	13.6	11.5	male	inside	9	undeveloped	NA	NA	NA	0
NCHA002238	Rattus norvegicus	2022-05-04	spring	2022	FRPLTO	45.77423	4.858131	WGS84	10	CT	CT-1	66.7	14.3	13.1	male	inside	NA	undeveloped	NA	NA	NA	0
NCHA002241	Rattus norvegicus	2022-03-30	spring	2022	FRPLTO	45.776733	4.856984	WGS84	100	ASI	NA	119.4	13.9	12.2	female	NA	NA	NA	NA	NA	NA	0
NCHA002242	Rattus norvegicus	2022-03-30	spring	2022	FRPLTO	45.776733	4.856984	WGS84	100	ASI	NA	118	13.9	12.3	male	inside	11	undeveloped	NA	NA	NA	0
NCHA002243	Rattus norvegicus	2022-03-30	spring	2022	FRPLTO	45.776733	4.856984	WGS84	100	ASI	NA	99.6	13.9	11.5	female	NA	NA	NA	perforated	small	no	0
NCHA002244	Rattus norvegicus	2022-03-30	spring	2022	FRPLTO	45.776733	4.856984	WGS84	100	ASI	NA	94.4	14.4	11.6	male	inside	9	undeveloped	NA	NA	NA	0
NCHA002245	Rattus norvegicus	2022-03-30	spring	2022	FRPLTO	45.776733	4.856984	WGS84	100	ASI	NA	99	11.7	11.5	female	NA	NA	NA	closed	NA	NA	0
NCHA002247	Rattus norvegicus	2022-03-30	spring	2022	FRPLTO	45.776733	4.856984	WGS84	100	ASI	NA	93.8	12.5	11.4	female	NA	NA	NA	perforated	small	no	0
NCHA002248	Rattus norvegicus	2022-03-30	spring	2022	FRPLTO	45.776733	4.856984	WGS84	100	ASI	NA	106.9	13.9	12.9	female	NA	NA	NA	NA	NA	NA	0
NCHA002249	Rattus norvegicus	2022-03-30	spring	2022	FRPLTO	45.776733	4.856984	WGS84	100	ASI	NA	108.7	14	10.9	female	NA	NA	NA	NA	NA	NA	0
NCHA002250	Rattus norvegicus	2022-03-30	spring	2022	FRPLTO	45.776733	4.856984	WGS84	100	ASI	NA	104.9	14.2	12.1	female	NA	NA	NA	perforated	NA	NA	0
NCHA002251	Rattus norvegicus	2022-03-30	spring	2022	FRPLTO	45.776733	4.856984	WGS84	100	ASI	NA	97.7	13.1	11.6	male	inside	NA	undeveloped	NA	NA	NA	0
NCHA002252	Rattus norvegicus	2022-03-30	spring	2022	FRPLTO	45.776733	4.856984	WGS84	100	ASI	NA	94.3	11.6	12.5	male	inside	7	undeveloped	NA	NA	NA	0
NCHA002253	Rattus norvegicus	2022-03-30	spring	2022	FRPLTO	45.776733	4.856984	WGS84	100	ASI	NA	127.9	13.2	12.7	female	NA	NA	NA	closed	NA	NA	0

## Sheet: Microsatellite_FRPLTO
genepop_FRPLTO
D19R62
D2R97
D5R43
D14R110
D15R64
D11R11
D20mit4
D8R162
D12R49
D4R59
D18R116
D1VKC1A
D10R105
D13R21
D3R159
D1VKC1C
Pop
ASI,	98102	125137	205205	272276	117119	143151	193205	220220	117125	171171	228232	322322	100100	148148	241243	0
ASI,	102102	125125	205208	272276	119119	143151	205205	220256	117117	171175	232232	322332	100100	134148	241241	335335
ASI,	102102	125125	205205	276276	119119	143151	193205	244256	117117	171175	228242	322322	100100	134148	241241	335335
ASI,	98102	137137	205208	272276	119119	143143	205205	220220	117117	171171	232232	322332	100100	134148	241243	335335
ASI,	102102	125137	205208	272276	119119	149151	193207	220266	117125	161171	232232	322322	100100	134134	241243	335335
ASI,	98102	125137	205205	276276	119119	143143	205205	244256	117117	171175	228242	322332	100100	148148	241241	335335
ASI,	102102	125125	205208	272276	119119	143149	193205	220244	117125	171175	232242	322332	100100	134148	241241	335335
ASI,	98102	137137	205205	276276	119119	143151	193205	220244	117117	171175	228232	322322	100100	134148	241241	335335
ASI,	98102	137137	205208	276276	119119	151151	193205	244256	117117	171175	232232	332332	100100	134148	241243	335335
ASI,	102102	125137	205205	272276	119119	143151	205205	244256	117117	171175	232242	322332	100100	134148	241241	335335
ASI,	98102	125137	205208	276276	119119	143151	193193	244266	117117	171171	232242	322322	100100	148148	241243	335335
ASI,	98102	125137	205205	276276	119119	143151	205205	220244	117117	171175	232232	322322	100100	134148	243243	335335
ASI,	98102	125125	205205	276276	119119	143151	205205	0	117117	171171	228232	322332	100100	134148	241243	335335
ASI,	98102	125125	205208	276276	119119	143149	205205	244244	117125	171171	232232	322322	100100	148148	241241	335335
ASI,	102102	125125	205205	272276	119119	149151	205205	244244	117125	171171	232232	322332	100100	134148	241241	335335
ASI,	98102	137137	205205	272276	119119	151151	205205	220220	117117	171175	228232	322332	100100	148148	241241	335335
ASI,	98102	125125	205208	272276	119119	143151	193205	220256	117117	171175	232232	332332	100100	134134	241243	335335
ASI,	98102	125137	205208	272276	119119	143143	193207	220266	117125	171171	228232	322322	100100	148148	241243	335335
ASI,	98102	137137	205205	276276	119119	143151	193205	220256	117117	171175	232242	322332	100100	134148	241241	335335
ASI,	98102	125125	205208	276276	119119	143151	205205	244256	117117	171171	232232	322322	100100	134148	241241	335335
Pop
CT,	102102	125137	205205	272272	117117	149153	193201	236258	121121	171177	234242	322328	100102	134134	239243	327335
CT,	98102	125137	203205	276276	113119	149149	193193	220254	117127	171173	242246	328334	100102	144148	241241	327335
CT,	102102	125135	203203	276284	113117	149149	193199	254256	117125	161177	240246	328328	100102	146148	241243	327327
CT,	98102	125137	203205	276284	113115	143149	193199	256258	117125	161175	232236	328328	100102	134134	241243	327327
CT,	102102	135137	203205	276284	113115	149149	193199	220254	117125	175181	236240	328328	100102	146148	241243	327327
CT,	98098	135135	203205	276276	115117	149149	193205	220220	117117	161161	240246	328328	100100	134134	241241	327327
CT,	102102	125137	203205	272276	111115	149151	193207	224252	117121	161161	232232	322328	100100	134134	243243	327335
CT,	98104	125125	203203	276286	115119	149149	193205	224252	117125	169171	222246	328328	100100	134134	241249	327327
CT,	98102	125135	203205	276276	115117	143149	193193	220256	117117	161181	232240	328328	100100	134146	241243	327327
CT,	98102	125125	205205	276276	115119	149149	193205	220220	117117	161161	240246	328328	100100	134146	241243	327327
CT,	98102	125135	205205	276284	113117	143149	193199	256258	117125	161175	240246	328328	100102	134146	241243	327327
CT,	98102	125135	203205	276276	117119	149149	193207	220220	117117	161181	240246	328328	100100	134134	241243	327327
CT,	102102	125125	205208	272276	115119	149151	193193	220220	117127	161177	232242	322328	100102	134146	243243	327335
CT,	98102	125135	203205	276286	115119	149149	207207	220220	117121	171181	246246	328328	100100	134134	241241	327327
CT,	102104	125125	203205	276276	117117	149149	193205	220256	117117	161181	222232	328328	100100	134146	241243	327327
CT,	98104	135135	203205	274276	117119	141149	193207	256258	117117	179181	246246	328328	100100	134134	241241	327327
CT,	98102	125135	203205	274276	117119	141149	193207	220220	117121	179181	246246	328328	100100	134134	241243	327327
CT,	102104	135137	203203	276286	113119	141149	193207	220254	117125	179181	232232	328328	100100	134134	243243	327327
CT,	98102	135135	203205	276286	115119	149149	207207	220220	117121	161179	232246	328328	100100	134134	241243	327327
CT,	102104	135135	203203	276286	113119	141149	201207	220256	121125	177179	222232	328328	100100	134134	241249	327327
CT,	104104	135135	203203	276286	119119	141149	193201	220256	117121	171181	222246	328328	100100	134134	241241	327327
CT,	102104	125135	203205	276276	115115	141141	193207	252266	117117	169171	232246	328328	100100	134134	241249	327327
CT,	102102	125135	203205	274276	115119	149149	207207	220224	121125	171171	232246	328328	100100	134134	243243	327327
CT,	102104	125135	203203	274276	119119	141149	201207	220258	117121	161179	232246	328328	100100	134134	241243	327327
CT,	104104	125135	203205	276276	115119	149149	193207	220252	117125	171181	232246	328328	100100	134146	241254	327327
CT,	98104	135135	205205	274276	115119	149149	201207	220224	117117	171171	246246	328328	100100	134140	243254	327327
CT,	98102	135135	203203	276276	115117	149149	193207	220256	117117	161181	240246	328328	100100	134134	241241	327327
CT,	102104	125135	203205	274276	115119	149149	193207	256258	117117	171181	232246	328328	100100	134134	241243	327327
CT,	98102	125135	203205	276286	115119	141149	207207	220258	117117	171181	240246	328328	100100	134134	241243	327327
CT,	98104	125135	203205	276286	115119	149149	193207	220220	117121	179181	232232	328328	100100	134134	241243	327327
CT,	98104	125135	203205	274276	119119	141149	207207	220220	117117	161179	232246	328328	100100	134146	241243	327327
CT,	102102	135137	203203	276286	115119	141149	193207	220254	117125	171181	232246	328328	100102	134134	243249	327327
Pop
CYN,	102104	125135	203205	276276	111119	149151	193207	224252	121125	169181	242246	322328	100100	144146	241249	327335
CYN,	94098	135137	203203	276276	113115	149151	193205	224266	117117	171171	238246	328328	100102	134148	241241	327327
CYN,	98102	125137	203205	276276	115119	141149	193205	224266	117125	171171	236242	320328	102102	134134	241241	327335
CYN,	94098	125125	203205	276276	115119	141149	193205	236252	117125	171171	236238	320328	100102	144148	241243	327335
CYN,	102102	125137	203205	276276	119119	141149	193205	236252	117125	171171	238246	328328	102102	134148	241243	327327
CYN,	94098	125135	203203	276276	115119	141151	193207	224266	117117	171171	242246	328328	102102	134144	241243	327327
CYN,	98098	125135	199203	276286	92117	149153	193201	224260	117117	179179	236236	328336	102102	148148	239243	327339
CYN,	102102	125125	203203	272276	111117	149151	201207	224224	117125	173179	232238	328336	100100	136148	241241	327331
CYN,	102102	125137	203205	276286	111119	145149	193207	220256	117117	171171	242246	328328	100102	134148	241243	327327
CYN,	98102	125137	203203	276286	111119	149151	193205	236252	117117	161171	236238	322336	102102	134134	243243	331335
CYN,	98102	125125	203203	276276	119119	149151	205207	236252	117125	173181	228236	322324	102102	134134	241243	321335
CYN,	102102	135137	203205	260268	117119	143143	193207	220258	125125	173173	236238	322328	102104	134138	241243	327335
pop
JDP,	94102	125135	203205	276276	115115	141149	205207	224252	117117	161171	242246	328336	100102	134146	241249	327331
JDP,	94102	125135	203205	276276	115115	141149	193207	220220	117117	161171	232238	328328	100102	134146	241249	327327
JDP,	98102	125137	203208	272276	113115	149151	193207	224244	125127	161167	238242	322336	100102	146148	241243	335335
JDP,	102102	125137	205205	268272	111119	149151	193207	220266	117125	161171	232242	322322	100100	134134	243243	335335
Pop
LEM,	102104	135137	203205	276286	115119	149149	193205	220220	117125	161171	232242	328328	100100	134146	241241	327327
LEM,	98104	125135	203205	276276	113119	149149	193205	224252	117125	169171	236246	328328	100102	134144	241241	327327
LEM,	102102	125137	205205	276276	119119	141149	193207	220224	117117	161173	232242	328336	100102	134146	241241	327331
LEM,	94102	125125	203205	276276	115119	141149	205207	224252	117117	171171	242246	328334	100102	134144	241241	327331
Pop
MAM,	98102	125125	205205	276276	119119	149149	205207	0	117125	161169	242246	328328	100102	134144	241251	327327
MAM,	94102	125125	203205	276276	115115	149149	199207	252256	117117	161173	242246	328336	100102	134146	241251	327331
MAM,	94102	125125	203205	276286	115119	141149	193205	220224	117117	169171	236238	328336	102102	134134	241249	327331
MAM,	94102	125135	203205	276286	115119	141149	207207	224252	117117	169171	228238	328328	102102	134146	241241	327327
MAM,	94104	125135	203203	276286	119119	141149	193207	220224	117125	161171	238246	328328	100102	134146	241249	327327
MAM,	102104	125125	205205	276276	119119	149149	199207	252256	117125	169171	238246	328328	100102	134146	241251	327327
MAM,	102104	125135	203205	276286	115119	149149	207207	224252	125125	161171	228238	328328	100100	146146	241241	327327
MAM,	98102	125125	203205	276276	119119	149149	193199	220256	117117	161171	232236	328336	100100	134144	241251	327331
MAM,	102102	125135	205205	276276	115115	141149	199205	220224	117117	169171	228238	328328	100102	134146	241249	327327
MAM,	98098	125125	201203	268272	117119	149149	193201	220266	117127	177179	236236	322328	102102	134134	241243	327335
MAM,	102104	125125	203203	276276	119119	149149	193199	252256	117125	161169	236246	328336	100102	134144	241241	327331
MAM,	94102	125125	203205	268276	111119	149149	193207	220266	117117	161171	232242	322328	100100	134134	241243	327335
MAM,	102102	125125	205205	272276	119119	149149	193193	256266	121125	171175	242246	322332	102102	134146	241243	335335
MAM,	102102	125125	203208	272286	117117	149149	193201	220258	117117	175177	236242	322328	100102	134134	241243	327335
MAM,	102102	125125	203203	276276	115117	149149	193207	224266	117121	171171	242244	328328	100102	134134	243243	327327
Pop
SBP,	98102	137137	201205	268276	117119	149149	193199	224266	117127	171177	236242	322328	102102	134148	241243	327335
SBP,	94102	125137	203205	276276	119119	149157	193201	244252	117117	171171	222242	328336	100102	124134	241249	327339
SBP,	98104	125125	205205	276286	115119	149149	193207	256256	117125	169183	232236	320328	100102	134148	241243	327333

## Sheet: Microsatellite_Zoo&Lyon&Givors
genepop_Lyon
D19R62
D2R97
D5R43
D14R110
D15R64
D11R11
D20mit4
D8R162
D12R49
D4R59
D18R116
D1VKC1A
D10R105
D13R21
D3R159
D1VKC1C
ZOO
JPRA000026 , 098102 125137 205205 272276 117119 143151 193205 220220 117125 171171 228232 322322 100100 148148 241243 000000
JPRA000027 , 102102 125125 205208 272276 119119 143151 205205 220256 117117 171175 232232 322332 100100 134148 241241 335335
JPRA000028 , 102102 125125 205205 276276 119119 143151 193205 244256 117117 171175 228242 322322 100100 134148 241241 335335
JPRA000029 , 098102 137137 205208 272276 119119 143143 205205 220220 117117 171171 232232 322332 100100 134148 241243 335335
NCHA001080 , 094102 125135 203205 276276 115115 141149 205207 224252 117117 161171 242246 328336 100102 134146 241249 327331
NCHA001095 , 098102 125125 205205 276276 119119 149149 205207 000000 117125 161169 242246 328328 100102 134144 241251 327327
NCHA001096 , 094102 125125 203205 276276 115115 149149 199207 252256 117117 161173 242246 328336 100102 134146 241251 327331
NCHA001106 , 094102 125125 203205 276286 115119 141149 193205 220224 117117 169171 236238 328336 102102 134134 241249 327331
NCHA001117 , 094102 125135 203205 276286 115119 141149 207207 224252 117117 169171 228238 328328 102102 134146 241241 327327
NCHA001118 , 094104 125135 203203 276286 119119 141149 193207 220224 117125 161171 238246 328328 100102 134146 241249 327327
NCHA001127 , 102104 125125 205205 276276 119119 149149 199207 252256 117125 169171 238246 328328 100102 134146 241251 327327
NCHA001184 , 102104 125135 203205 276286 115119 149149 207207 224252 125125 161171 228238 328328 100100 146146 241241 327327
NCHA001195 , 102104 135137 203205 276286 115119 149149 193205 220220 117125 161171 232242 328328 100100 134146 241241 327327
NCHA001196 , 098104 125135 203205 276276 113119 149149 193205 224252 117125 169171 236246 328328 100102 134144 241241 327327
NCHA001197 , 102102 125137 205205 276276 119119 141149 193207 220224 117117 161173 232242 328336 100102 134146 241241 327331
NCHA001198 , 094102 125125 203205 276276 115119 141149 205207 224252 117117 171171 242246 328334 100102 134144 241241 327331
NCHA001216 , 102102 125137 205205 272272 117117 149153 193201 236258 121121 171177 234242 322328 100102 134134 239243 327335
NCHA001219 , 098102 137137 201205 268276 117119 149149 193199 224266 117127 171177 236242 322328 102102 134148 241243 327335
NCHA001225 , 094102 125135 203205 276276 115115 141149 193207 220220 117117 161171 232238 328328 100102 134146 241249 327327
NCHA001246 , 098102 125137 203205 276276 113119 149149 193193 220254 117127 171173 242246 328334 100102 144148 241241 327335
NCHA001251 , 098102 125125 203205 276276 119119 149149 193199 220256 117117 161171 232236 328336 100100 134144 241251 327331
NCHA001256 , 102102 125135 205205 276276 115115 141149 199205 220224 117117 169171 228238 328328 100102 134146 241249 327327
NCHA001262 , 102104 125135 203205 276276 111119 149151 193207 224252 121125 169181 242246 322328 100100 144146 241249 327335
NCHA001269 , 094098 135137 203203 276276 113115 149151 193205 224266 117117 171171 238246 328328 100102 134148 241241 327327
NCHA001274 , 098102 125137 203205 276276 115119 141149 193205 224266 117125 171171 236242 320328 102102 134134 241241 327335
NCHA001282 , 098098 125125 201203 268272 117119 149149 193201 220266 117127 177179 236236 322328 102102 134134 241243 327335
NCHA001289 , 094098 125125 203205 276276 115119 141149 193205 236252 117125 171171 236238 320328 100102 144148 241243 327335
NCHA001293 , 102102 125137 203205 276276 119119 141149 193205 236252 117125 171171 238246 328328 102102 134148 241243 327327
NCHA001324 , 102104 125125 203203 276276 119119 149149 193199 252256 117125 161169 236246 328336 100102 134144 241241 327331
NCHA001354 , 094098 125135 203203 276276 115119 141151 193207 224266 117117 171171 242246 328328 102102 134144 241243 327327
NCHA001369 , 098098 125135 199203 276286 092117 149153 193201 224260 117117 179179 236236 328336 102102 148148 239243 327339
NCHA001952 , 102102 125135 203203 276284 113117 149149 193199 254256 117125 161177 240246 328328 100102 146148 241243 327327
NCHA001980 , 102102 125137 205208 272276 119119 149151 193207 220266 117125 161171 232232 322322 100100 134134 241243 335335
NCHA001984 , 102102 125125 203203 272276 111117 149151 201207 224224 117125 173179 232238 328336 100100 136148 241241 327331
NCHA001988 , 098102 125137 203205 276284 113115 143149 193199 256258 117125 161175 232236 328328 100102 134134 241243 327327
NCHA001990 , 094102 125125 203205 268276 111119 149149 193207 220266 117117 161171 232242 322328 100100 134134 241243 327335
NCHA001991 , 102102 125125 205205 272276 119119 149149 193193 256266 121125 171175 242246 322332 102102 134146 241243 335335
NCHA002016 , 102102 125125 203208 272286 117117 149149 193201 220258 117117 175177 236242 322328 100102 134134 241243 327335
NCHA002017 , 098102 125137 205205 276276 119119 143143 205205 244256 117117 171175 228242 322332 100100 148148 241241 335335
NCHA002022 , 102102 135137 203205 276284 113115 149149 193199 220254 117125 175181 236240 328328 100102 146148 241243 327327
NCHA002023 , 102102 125125 203203 276276 115117 149149 193207 224266 117121 171171 242244 328328 100102 134134 243243 327327
NCHA002030 , 098098 135135 203205 276276 115117 149149 193205 220220 117117 161161 240246 328328 100100 134134 241241 327327
NCHA002033 , 094102 125137 203205 276276 119119 149157 193201 244252 117117 171171 222242 328336 100102 124134 241249 327339
NCHA002038 , 102102 125125 205208 272276 119119 143149 193205 220244 117125 171175 232242 322332 100100 134148 241241 335335
NCHA002055 , 098102 125137 203205 280286 111115 149151 201205 252256 117117 171175 236242 324328 100102 144148 243249 321327
NCHA002059 , 102102 125137 205205 268272 111119 149151 193207 220266 117125 161171 232242 322322 100100 134134 243243 335335
NCHA002063 , 102102 125137 203205 272276 111115 149151 193207 224252 117121 161161 232232 322328 100100 134134 243243 327335
NCHA002066 , 102102 125137 203205 276286 111119 145149 193207 220256 117117 171171 242246 328328 100102 134148 241243 327327
NCHA002108 , 098104 125125 203203 276286 115119 149149 193205 224252 117125 169171 222246 328328 100100 134134 241249 327327
NCHA002111 , 098102 125135 203205 276276 115117 143149 193193 220256 117117 161181 232240 328328 100100 134146 241243 327327
NCHA002115 , 098102 125125 205205 276276 115119 149149 193205 220220 117117 161161 240246 328328 100100 134146 241243 327327
NCHA002118 , 098102 125135 205205 276284 113117 143149 193199 256258 117125 161175 240246 328328 100102 134146 241243 327327
NCHA002131 , 098102 137137 205205 276276 119119 143151 193205 220244 117117 171175 228232 322322 100100 134148 241241 335335
NCHA002134 , 098102 125135 203205 276276 117119 149149 193207 220220 117117 161181 240246 328328 100100 134134 241243 327327
NCHA002137 , 098104 125125 205205 276286 115119 149149 193207 256256 117125 169183 232236 320328 100102 134148 241243 327333
NCHA002144 , 102102 125125 205208 272276 115119 149151 193193 220220 117127 161177 232242 322328 100102 134146 243243 327335
NCHA002164 , 098102 125135 203205 276286 115119 149149 207207 220220 117121 171181 246246 328328 100100 134134 241241 327327
NCHA002168 , 102104 125125 203205 276276 117117 149149 193205 220256 117117 161181 222232 328328 100100 134146 241243 327327
NCHA002174 , 098104 135135 203205 274276 117119 141149 193207 256258 117117 179181 246246 328328 100100 134134 241241 327327
NCHA002193 , 098102 125135 203205 274276 117119 141149 193207 220220 117121 179181 246246 328328 100100 134134 241243 327327
NCHA002196 , 098102 125137 203203 276286 111119 149151 193205 236252 117117 161171 236238 322336 102102 134134 243243 331335
NCHA002199 , 098102 125137 203208 272276 113115 149151 193207 224244 125127 161167 238242 322336 100102 146148 241243 335335
NCHA002205 , 102104 135137 203203 276286 113119 141149 193207 220254 117125 179181 232232 328328 100100 134134 243243 327327
NCHA002207 , 098102 135135 203205 276286 115119 149149 207207 220220 117121 161179 232246 328328 100100 134134 241243 327327
NCHA002210 , 102104 135135 203203 276286 113119 141149 201207 220256 121125 177179 222232 328328 100100 134134 241249 327327
NCHA002212 , 098102 125125 203203 276276 119119 149151 205207 236252 117125 173181 228236 322324 102102 134134 241243 321335
NCHA002214 , 104104 135135 203203 276286 119119 141149 193201 220256 117121 171181 222246 328328 100100 134134 241241 327327
NCHA002215 , 102104 125135 203205 276276 115115 141141 193207 252266 117117 169171 232246 328328 100100 134134 241249 327327
NCHA002221 , 102102 125135 203205 274276 115119 149149 207207 220224 121125 171171 232246 328328 100100 134134 243243 327327
NCHA002223 , 102104 125135 203203 274276 119119 141149 201207 220258 117121 161179 232246 328328 100100 134134 241243 327327
NCHA002224 , 102102 135137 203205 260268 117119 143143 193207 220258 125125 173173 236238 322328 102104 134138 241243 327335
NCHA002227 , 104104 125135 203205 276276 115119 149149 193207 220252 117125 171181 232246 328328 100100 134146 241254 327327
NCHA002228 , 098104 135135 205205 274276 115119 149149 201207 220224 117117 171171 246246 328328 100100 134140 243254 327327
NCHA002229 , 098102 135135 203203 276276 115117 149149 193207 220256 117117 161181 240246 328328 100100 134134 241241 327327
NCHA002234 , 102104 125135 203205 274276 115119 149149 193207 256258 117117 171181 232246 328328 100100 134134 241243 327327
NCHA002235 , 098102 125135 203205 276286 115119 141149 207207 220258 117117 171181 240246 328328 100100 134134 241243 327327
NCHA002236 , 098104 125135 203205 276286 115119 149149 193207 220220 117121 179181 232232 328328 100100 134134 241243 327327
NCHA002237 , 098104 125135 203205 274276 119119 141149 207207 220220 117117 161179 232246 328328 100100 134146 241243 327327
NCHA002238 , 102102 135137 203203 276286 115119 141149 193207 220254 117125 171181 232246 328328 100102 134134 243249 327327
NCHA002241 , 098102 137137 205208 276276 119119 151151 193205 244256 117117 171175 232232 332332 100100 134148 241243 335335
NCHA002242 , 102102 125137 205205 272276 119119 143151 205205 244256 117117 171175 232242 322332 100100 134148 241241 335335
NCHA002243 , 098102 125137 205208 276276 119119 143151 193193 244266 117117 171171 232242 322322 100100 148148 241243 335335
NCHA002244 , 098102 125137 205205 276276 119119 143151 205205 220244 117117 171175 232232 322322 100100 134148 243243 335335
NCHA002245 , 098102 125125 205205 276276 119119 143151 205205 000000 117117 171171 228232 322332 100100 134148 241243 335335
NCHA002247 , 098102 125125 205208 276276 119119 143149 205205 244244 117125 171171 232232 322322 100100 148148 241241 335335
NCHA002248 , 102102 125125 205205 272276 119119 149151 205205 244244 117125 171171 232232 322332 100100 134148 241241 335335
NCHA002249 , 098102 137137 205205 272276 119119 151151 205205 220220 117117 171175 228232 322332 100100 148148 241241 335335
NCHA002250 , 098102 125125 205208 272276 119119 143151 193205 220256 117117 171175 232232 332332 100100 134134 241243 335335
NCHA002251 , 098102 125137 205208 272276 119119 143143 193207 220266 117125 171171 228232 322322 100100 148148 241243 335335
NCHA002252 , 098102 137137 205205 276276 119119 143151 193205 220256 117117 171175 232242 322332 100100 134148 241241 335335
NCHA002253 , 098102 125125 205208 276276 119119 143151 205205 244256 117117 171171 232232 322322 100100 134148 241241 335335
GIVORS
GIV910 , 102104 137137 201201 262262 117119 149157 193205 256258 117117 173177 222222 328332 098108 148148 241249 327335
GIV911 , 102102 137137 201203 268276 119119 157157 205205 246254 117117 173179 236236 320328 100100 134150 241241 327335
GIV912 , 102104 137137 201203 264276 119119 157157 205205 256258 117117 173181 236236 332332 098100 134136 241243 335335
GIV913 , 098102 125137 201205 276286 115119 153155 193193 246256 117117 169169 236236 320328 102102 134134 241249 327335
GIV914 , 102104 137137 201205 268276 119119 155157 193207 256258 117125 169173 222236 328332 098108 134148 241241 327335
GIV915 , 102104 137137 203208 268288 119119 149157 193205 256256 117125 179181 236236 320328 098102 134134 241241 327335
GIV916 , 102102 125125 201201 268268 117117 149157 193207 256256 117127 169171 236236 328332 098102 134138 239249 327335
GIV917 , 102104 125137 201201 262284 117119 153155 193207 256258 117123 169171 222236 328332 098102 134138 239249 327335
GIV918 , 098102 125125 201205 000000 117119 153155 205205 000000 117125 169179 236236 000000 098100 134134 241254 000000
GIV919 , 098098 125137 201203 276288 117119 155157 193207 252256 117121 173181 222236 328328 098100 136148 241254 327327
GIV920 , 102102 137137 201201 268276 117119 149157 193193 254256 121125 169173 236236 320328 100100 134134 254254 327335
GIV921 , 098102 137137 201203 264276 117119 157157 193205 246254 117125 173181 236236 332332 100102 134150 241254 331335
GIV922 , 098102 125137 201201 264264 119119 149157 193205 246258 117127 169169 236236 320332 102108 148150 254254 331335
GIV923 , 102102 125137 201205 264268 117117 149157 193205 246254 117125 173181 236236 320328 100102 134148 254254 327335
GIV924 , 098104 125137 201203 262276 117119 157157 193205 252254 117121 173179 222236 320328 100102 134134 241241 000000
GIV925 , 098102 125137 201203 266276 117119 157157 193205 246252 117117 169179 222236 320332 102102 134134 241241 335335
GIV926 , 102102 137137 201201 268276 117117 149157 193201 246258 117117 173181 236236 332332 098102 134148 241254 335335
GIV927 , 098102 125137 201203 268276 117119 157157 193205 252258 117117 169175 236236 332332 098108 134148 249254 335335
GIV928 , 102104 137137 201201 262266 117119 149157 193193 254254 117121 169173 236236 328332 098102 134134 241254 327331
GIV929 , 098098 137137 201201 268276 117119 149155 193207 256256 121125 171173 222236 328332 098098 136148 241249 327335
GIV930 , 098098 125137 201205 266266 117119 157157 193205 246258 117117 175181 236236 320328 102102 134148 239254 327335
GIV931 , 098098 137137 201201 262268 117119 155157 193193 256258 117117 169171 222222 332332 098102 134148 241241 335335
GIV932 , 102102 137137 203205 264268 119119 157157 193205 258258 117125 169175 236236 328332 098102 134150 239254 327331
GIV933 , 098102 137137 201201 268276 117117 155155 193201 256258 117121 171181 222236 332332 098100 134148 241249 335335
GIV934 , 098098 137137 201201 268276 117119 157157 193205 254256 117117 169179 236236 320328 098100 148150 241249 327335
GIV935 , 102104 125137 201205 268268 115119 149149 193201 256258 117125 169173 236236 332332 098108 134134 241249 335335
GIV936 , 098102 137137 201205 268284 117117 149153 207207 256258 127127 169169 236240 000000 098102 138148 239241 000000
GIV937 , 098102 125137 201201 268288 119119 157157 193201 256258 117125 173173 222236 328332 098102 134136 241241 327335
GIV938 , 098104 137137 201203 262276 117119 149155 193205 246256 117117 169173 222236 320332 098102 134136 241254 335335
GIV939 , 098102 137137 201203 264268 119119 157157 193205 254258 117125 169181 222236 320332 102108 134150 241254 331335
GIV940 , 102102 137137 201201 276276 117117 149157 193193 256258 121125 173175 236236 320328 100102 134134 241254 327335
GIV941 , 098102 125137 201205 262268 117117 157157 193193 252258 117117 173181 236236 320332 102108 134148 241254 335335
GIV942 , 098102 137137 201203 264268 117119 157157 193193 246252 117117 169175 236236 332332 098108 134148 241241 335335
LYON
LYO0821 , 094098 137137 203203 272312 111119 149149 193216 259259 117125 171177 236238 322345 102102 134148 243249 321335
LYO0827 , 094094 125125 199205 274274 117117 149149 000000 000000 000000 171173 236236 328328 100102 124148 241245 327335
LYO0828 , 000000 000000 203203 272274 000000 000000 193207 236256 121125 171171 000000 328336 102102 000000 243243 327335
LYO0829 , 102102 000000 203205 274284 121123 149153 193203 250250 121125 175175 236236 328328 100100 134136 241247 327327
LYO0830 , 098102 137137 201203 266284 119123 149149 193203 256258 121125 175185 228236 328328 100102 136148 241247 327327
LYO0834 , 102102 125125 201203 272286 119119 149157 193193 254256 117121 177177 228230 338338 100102 134148 241249 335335
LYO0836 , 102102 125125 203208 268276 117119 147149 201207 254256 000000 177177 236236 336336 100102 134134 241249 335335
LYO0837 , 102102 125125 203208 276276 117119 149149 207207 252252 125125 161177 236236 316336 100100 134134 241249 335335
LYO0840 , 094102 125125 203208 276276 119119 149149 201207 252256 121125 161177 222236 332336 100100 134138 241249 327335
LYO0842 , 102104 125137 208208 268276 117119 149149 193207 250252 125125 177177 236242 316316 100104 134150 241249 335335
LYO0843 , 102102 125125 201208 276286 117119 149149 201207 252252 125125 161177 228236 316316 100100 134150 241241 335335
LYO0844 , 102104 125141 203203 276276 117117 149149 201207 252254 125125 161177 228242 316328 102102 134150 241241 327335
LYO0845 , 102104 125137 201203 276276 117119 149149 201201 252252 115125 161169 228232 316316 100102 134150 239241 335335
LYO0846 , 102104 125125 203203 268276 117119 147149 193201 246256 115121 169177 240242 316316 102102 134138 239241 335335
LYO0847 , 102104 125125 203203 276276 117119 149149 201207 252254 115125 167169 228242 316316 102102 134134 239241 335335
LYO0848 , 102104 125125 201203 276276 117119 149149 201207 252254 115115 167169 232242 316316 102102 138150 241241 335335
LYO0849 , 102102 125137 203203 276276 117119 147149 201207 250252 115125 161169 236242 316328 100100 134134 239241 327335
LYO0850 , 102102 125125 203203 268276 117119 147149 201207 246252 121125 177177 236236 336336 100102 134134 241243 335335
LYO0851 , 102102 125125 203203 268276 117119 149149 201207 252254 121125 161177 236236 316316 100100 134134 243249 335335
LYO0852 , 102102 137137 203203 276284 117117 147149 207207 252252 117125 161177 222242 316316 100102 134134 239241 335335
LYO0853 , 102104 137141 203203 276276 117117 149149 207207 252254 115125 167177 242242 316328 102102 134138 241241 327335
LYO0854 , 098102 125137 201205 262268 119119 149149 193221 220252 117121 173173 236244 328328 100100 134146 243243 327327
LYO0855 , 102102 125137 201203 272312 115119 149149 193199 246252 117117 171171 244246 322336 102102 134144 243243 335335
LYO0856 , 102104 125139 203203 258288 111119 149149 201201 256259 117134 175179 236244 320336 100102 134146 241241 335335
LYO0857 , 098104 137137 199205 276276 117119 149149 193193 252256 117121 173173 222238 328328 102102 144148 239241 327327
LYO0858 , 094102 135139 201205 258288 092119 149149 201201 250256 117134 175183 236244 336336 100102 134146 241241 335335
LYO0859 , 102102 135137 203205 272288 119119 149149 201201 250250 117134 175179 236244 328336 098100 134146 241243 327335
LYO0860 , 094104 135139 203205 272276 111119 149151 201201 256259 117121 169183 224242 336336 098102 134146 241249 335335
LYO0861 , 102104 125135 201205 272278 092119 149151 201201 250256 117121 169183 224236 336336 098102 146148 243249 335335
LYO0862 , 094102 125135 201203 258272 092119 149149 201201 250259 117117 179183 224244 320336 098102 146146 241243 335335
LYO0863 , 098102 125139 201205 258278 092111 149151 201201 250256 117121 169183 224236 336336 098102 146148 243249 335335
LYO0864 , 094098 125125 201203 272276 092111 149151 201201 256259 117134 169179 242244 336336 100102 146148 243249 335335
LYO0865 , 094098 125135 203205 272278 119119 149151 201201 250256 117134 169183 224236 320332 100102 134146 243249 335335
LYO0866 , 098102 125135 201205 272276 092111 149151 201201 250256 117121 169183 224242 332336 098102 146148 241249 335335
LYO0867 , 094102 137137 201205 276284 117119 147149 203207 252254 115125 161167 228232 328332 102104 148148 241241 327327
LYO0868 , 098098 125125 205205 286286 111117 149149 197207 236256 121121 169177 228228 324328 100102 134134 241243 321327
LYO0869 , 098098 125125 205205 260274 119119 149149 193207 246246 121121 171171 246246 320328 102102 134134 241241 327335
LYO0870 , 094098 125125 205205 274286 111119 149149 197207 236246 117121 169177 228228 324332 100102 134134 241241 321335
LYO0871 , 094094 125125 205205 276276 119119 149153 193203 250254 115125 161171 232232 316328 102102 134148 241241 327335
LYO0872 , 102104 000000 203203 276276 119119 149149 201201 254254 115125 161171 222232 316328 098100 134134 241241 327335
LYO0873 , 098102 125125 203203 276276 117119 149149 201201 252256 125125 161161 232232 316316 098102 134134 239241 335335
LYO0874 , 098104 125137 203203 276276 117119 149149 201201 254256 115125 161171 222232 316328 100102 134134 241241 327335
LYO0875 , 094102 125137 201205 276284 117119 147153 203207 252254 115115 161161 232236 320328 102102 138148 241249 327335
LYO0876 , 098104 137141 201201 276276 117119 149149 201201 250250 125125 161171 232242 316328 100102 134134 241241 327335
LYO0877 , 094102 125137 201203 276284 117119 147149 201207 252254 115125 167171 236236 316332 100102 138148 241241 327335
LYO0878 , 098104 129137 201203 276276 117119 149149 201201 254256 115125 161171 236236 316328 100102 134148 241249 327335
LYO0879 , 094102 125137 203205 276276 117117 149149 201201 246250 115121 161179 232232 328328 102104 148148 239239 327327
LYO0880 , 098102 137137 203205 276276 117117 000000 201207 250254 115115 161179 232232 328328 102104 148148 239241 327327
LYO0881 , 098102 125139 201203 258276 092111 149151 201201 250256 117134 169179 236244 320336 098100 134146 243249 335335
LYO0882 , 098102 125125 205205 276278 117117 149149 201201 250254 115115 161161 232232 328328 100102 148148 239241 327327
LYO0883 , 104104 137141 201203 276276 119119 149149 193201 250252 125127 169171 232238 316316 100102 134134 241241 335335
LYO0884 , 098098 129141 201203 270276 117119 149149 193201 250250 125127 173173 236238 328336 100102 134134 241241 327335
LYO0885 , 098104 129141 201203 276276 119119 147149 201201 252256 115125 161161 222238 316328 100102 134138 241241 327335
LYO0886 , 102104 125141 203203 276276 117119 149149 201201 250254 125125 171171 236238 316328 100104 134150 241249 327335
LYO0887 , 094098 129137 203203 276276 117119 149149 201205 250250 115125 161161 236242 316316 098100 134138 241243 335335
LYO0888 , 094102 125137 203205 276276 117119 149149 205207 250254 115115 161161 232232 328328 102104 134148 239239 327327
LYO0889 , 102102 125135 201203 272272 119121 149149 193205 246256 115125 169179 232236 316328 100102 134150 241243 327335
LYO0890 , 102104 125137 201205 272272 119119 149149 201201 256259 117134 177179 224236 320328 098100 134146 241243 327335
LYO0891 , 102102 125139 203205 258288 111119 149149 201201 250259 117134 177179 224236 320328 098100 134146 241241 327335
LYO0892 , 094104 125139 201205 272288 092111 149149 201207 250256 117134 175179 236244 336336 100102 146148 241243 335335
LYO0893 , 094104 135139 201205 258272 092111 149149 201207 250259 117134 175183 224236 320336 098100 134146 241241 335335
LYO0894 , 104104 129141 201203 276276 119119 149149 193201 250252 125127 169171 232238 316328 100102 134134 239241 327335
LYO0895 , 102102 135137 203205 258288 119119 149149 201201 250250 117134 175183 224236 328336 100102 134146 241241 327335
LYO0896 , 102102 125137 201203 272272 119119 149149 201207 000000 117134 177183 224236 320328 100102 134146 241243 327335
LYO0898 , 094104 135139 201203 272272 111119 149149 201207 250259 117134 177183 236244 320328 098100 146148 241241 327335
LYO0899 , 102102 135139 203205 258272 111119 149149 201207 256259 117134 177179 224236 328336 100102 146148 241243 327335
LYO0900 , 094102 135139 203203 272288 092111 149149 201207 250259 117134 175183 236244 336336 098100 146148 241243 335335
LYO0901 , 102104 125125 203205 312312 111115 149151 193201 262262 121125 173177 232246 338338 102102 134134 239243 333335
LYO0902 , 098102 125125 203203 276276 109119 149149 193207 252256 117127 167177 238242 328336 102102 134148 243243 327331
LYO0903 , 098102 125125 201203 276276 115117 149149 193193 252256 117127 177183 242246 322328 100102 134148 243243 327335
LYO0904 , 102104 125125 203205 260276 115119 149149 193193 252254 117127 171177 242246 322336 100102 134148 241243 331335
LYO0905 , 098102 125125 201203 276276 115117 149149 193193 252256 117121 171177 242246 322328 100102 134146 243243 327335
LYO0906 , 102104 125125 205205 260276 115117 149149 193193 252254 117121 169183 242246 328336 100102 138148 241243 327331
LYO0907 , 102104 125137 205205 260274 117119 149149 193193 252260 121121 169173 236242 320322 102102 134134 243243 335335
StRoman
AM001 , 098104 125125 203203 260282 113119 157157 201201 246256 117127 175175 236236 328328 102102 142146 243243 327327
AM002 , 098098 125125 201203 284284 113113 149149 193201 246262 117127 171175 236236 328328 100102 142146 243243 327327
AM003 , 102104 125125 201208 284286 113113 157157 193201 262268 117117 171175 236236 328328 100100 146146 239241 327327
AM004 , 098102 137137 201201 260286 113119 157157 193193 246268 117117 173175 228236 328328 100102 124146 239243 327327
AM005 , 102104 125125 203203 276284 113117 147157 193193 259268 117117 175181 228236 328328 098100 124142 243249 327327
AM006 , 102104 125125 201203 276282 117119 147157 193205 259262 117117 173175 236236 328328 100102 124142 239249 327327
AM007 , 098102 137137 201201 260284 113117 149157 201205 254268 117117 173175 228236 328328 098100 146146 243249 327327
AM008 , 098102 125125 203203 258260 117119 149149 193201 254268 117127 175175 236236 328328 100102 142146 241243 327331
AM009 , 102102 125125 201201 284286 113119 149157 193201 254254 117127 171175 228236 328328 100100 142142 239241 327327
AM010 , 102104 125125 201203 260286 117119 149157 193193 268268 117117 173175 236236 328328 100102 146146 241249 327327
AM011 , 098102 125125 203208 260286 113113 149157 193201 254262 117127 171175 236236 328328 100102 146146 243243 327327
AM012 , 098102 125125 203205 284286 113117 149149 193201 254262 117117 171175 228236 328328 100102 146146 243243 327327
AM013 , 098102 125125 201203 260260 113119 149157 193205 246254 117117 173181 228236 328332 100102 124148 243243 327333
AM014 , 102102 125125 201203 258284 113119 147157 201201 246268 117127 175175 228236 328328 098098 146146 243243 327327
AM015 , 102104 125125 201203 284286 117119 149157 193201 254254 117127 171175 236236 328328 100100 142142 241241 327327
AM016 , 102102 125125 201203 258284 113113 149157 193201 254254 117117 171175 236236 328328 098100 142146 239241 327327
AM017 , 102104 125125 201201 258284 117119 147157 193201 254268 117127 171175 228236 328328 100100 142146 239243 327331
AM018 , 098102 125125 201203 260282 113119 147157 193205 246254 117117 173181 228236 328328 100100 142148 239243 327327
AM019 , 102102 125125 201201 260284 113119 157157 193193 254254 117127 173175 228236 328332 100102 146148 239243 327333
AM020 , 098098 125125 201203 260282 113113 149157 193193 246262 127127 173175 236236 328328 098098 142146 243243 327331
AM021 , 102102 125125 201203 284284 113117 149157 193201 254268 117127 171175 236236 328328 100100 142142 239241 327331
AM022 , 098102 125125 201203 284286 113119 149149 193201 254268 117127 175175 236236 328328 100102 146146 243243 327327
AM023 , 098102 125125 203203 260284 117119 149157 201205 246268 117117 171173 236236 328332 100102 124146 241243 331333
AM024 , 098102 125125 201203 282284 117119 147157 193201 254254 117117 171173 228236 328328 100100 142146 239241 327327
AM025 , 102104 125125 201203 258284 113117 149157 193201 262268 117117 171175 236236 328328 098100 142146 241243 327327
AM026 , 098102 125125 201201 284312 119119 149149 193201 254262 117117 175175 234236 328328 100100 134142 243243 327327
AM027 , 098102 125125 201208 260284 113117 149157 193205 254268 117117 171173 228236 328328 100102 124146 241243 327331
AM028 , 098102 125125 201203 260284 117119 149157 193193 254262 117117 171181 236236 328328 098102 146148 241243 327327
AM029 , 098102 125125 203203 260282 119119 147149 193205 246262 117117 173173 228236 328328 100102 124142 239243 327327
AM030 , 098102 125125 201203 284286 113119 149157 193201 246268 117117 175175 236236 328328 100102 146146 239243 327327
AM031 , 098104 137137 201201 260284 117119 157157 193201 246268 117127 175181 228236 328328 100102 142148 243243 327327
AM032 , 098102 137143 201203 284286 113119 149157 193201 254254 117127 175175 236236 328328 098100 142146 239243 327327
AM033 , 102102 125125 201203 258284 119119 149149 193201 254262 117127 175175 236236 328328 098100 146146 239243 327327
AM035 , 102104 125125 201201 258260 119119 149157 193201 246254 117127 175181 236236 328328 100102 146148 239243 327327
AM036 , 102102 125125 201201 258312 113119 149157 193201 254254 117117 171175 236236 328328 098100 134146 239243 327327
AM037 , 102104 125125 201203 258284 113117 149157 193201 254268 117117 171175 228236 328328 100100 146146 239243 327327
AM038 , 102102 125125 203208 258284 113119 149157 193201 254262 117127 171173 228236 328328 100100 142146 239241 327327
AM042 , 102104 125125 201203 284284 113117 149157 201201 254268 117117 171175 228236 328328 100100 142146 241243 327327
AM046 , 098104 125125 203208 282284 113119 147157 193201 254262 117117 171175 228236 328328 100100 142146 239239 327327
AM048 , 098102 125125 201201 282284 113117 157157 193201 254262 127127 171175 236236 328328 100100 142142 239239 327331
AM051 , 098104 125125 203208 282284 113119 147157 193201 254262 117127 171173 228236 328328 100100 142146 239243 327327
AM056 , 098102 125125 201203 260286 113119 147157 193205 254254 117127 171173 228236 328328 100100 146148 243243 327327
AM057 , 102104 125125 203208 282284 117119 147157 193201 254254 117117 171175 236236 328328 100100 142142 239243 327327
